# Supplementary material for: Exercise Prescription in Individuals with Prehypertension and Hypertension: Systematic Review and Meta-Analysis
Source: Rev Cardiovasc Med. 2024 Mar 27;25(4):117. doi: 10.31083/j.rcm2504117 (PMC11264040; doi:10.31083/j.rcm2504117)
Supplement: Supplementary file 1 [file 2153-8174-25-4-117-s1.zip]

Archive with 3 entries (2 files):
- 2153-8174-25-4-117-s1/
- 2153-8174-25-4-117-s1/PRISMA_2020_checklist.pdf
- 2153-8174-25-4-117-s1/Supplementary material.docx
